# Supplementary material for: LINE Retrotransposon RNA Is an Essential Structural and Functional Epigenetic Component of a Core Neocentromeric Chromatin
Source: PLoS Genet. 2009 Jan 30;5(1):e1000354. doi: 10.1371/journal.pgen.1000354 (PMC2625447; doi:10.1371/journal.pgen.1000354)
Supplement: Table S1 — Sequence characteristics of L1s across a 6-Mb genomic region of the 10q25 neocentromere. (0.02 MB XLS) [file pgen.1000354.s008.xls]

## Sheet: S1
Table S1. Sequence characteristics of L1s across a 6-Mb genomic region of the 10q25 neocentromere
Sequence characteristics	330-Kb CENP-A-binding domain	Non-binding region	CENP-A-binding domain / non-binding region	P-value
Percentage of nucleotide corresponding to L1	45.3 ± 13.3	11.8 ± 9.6	3.85182	<0.001
Average number of L1 (per 100 kb)	55.7 ± 22.3	26.0 ± 15.0	2.14286	<0.001
Average L1 length (bp)	865.1 ± 201.8	440.0 ± 205.9	1.96559	<0.001
Divergence rate (nucleotide in parts per thousand)	202.5 ± 25.3	210.8 ± 32.3	0.960668	0.507
Deletion rate (nucleotide in parts per thousand)	52.4 ± 15.9	56.2 ± 18.7	0.932487	0.6
Insertion rate (nucleotide in parts per thousand)	25.9 ± 7.4	33.1 ± 13.6	0.78261	0.168
Proportion of L1P (%)	22.7	16.3	1.39264	N/A
Proportion of L1M (%)	70.8	78	0.907692	N/A
L1P/L1M ratio	0.3	0.209	1.53589	N/A
* L1P, primate-specific subfamily of L1; L1M, mammalian-wide subfamily of L1
The 6-Mb genomic region was divided into equal segments of 50 Kb and independently analyzed. Segments were grouped into CENP-A-binding domain and non-CENP-A-binding region based on the previous CENP-A mapping data (18). The average rates of divergence, deletion and insertion for all the L1 DNA elements within CENP-A binding domain and non-binding region are also shown.
