# Supplementary material for: LINE Retrotransposon RNA Is an Essential Structural and Functional Epigenetic Component of a Core Neocentromeric Chromatin
Source: PLoS Genet. 2009 Jan 30;5(1):e1000354. doi: 10.1371/journal.pgen.1000354 (PMC2625447; doi:10.1371/journal.pgen.1000354)
Supplement: Table S2 — Transcription status of FL-L1s within a 6-Mb genomic region of the 10q25 neocentromere. (0.02 MB XLS) [file pgen.1000354.s009.xls]

## Sheet: S2
Table S2. Transcription status of FL-L1s within a 6-Mb genomic region of the 10q25 neocentromere
Background	Cell line	Human chromosome	FL-L1a	FL-L1b	FL-L1c	FL-L1d	FL-L1e	FL-L1f
Human/CHO monochromosomal hybrid	CHO#8	Unrelated normal chromosome 10	undetected	undetected	undetected	undetected	undetected	undetected
	GM10926	Unrelated normal chromosome 10	undetected	transcribed	undetected	undetected	undetected	undetected
	CHOK1-N10	Progenitor normal chromosome 10	undetected	transcribed	undetected	undetected	undetected	undetected
	CHOK1-M10	Neocentromeric mardel(10) chromosome	undetected	transcribed	undetected	undetected	undetected	undetected
Human/mouse monochromosomal hybrid	GM11688	Unrelated normal chromosome 10	undetected	transcribed	undetected	undetected	undetected	undetected
	ES-M10	Neocentromeric mardel(10) chromosome	undetected	transcribed	undetected	undetected	undetected	undetected
