# Supplementary material for: LINE Retrotransposon RNA Is an Essential Structural and Functional Epigenetic Component of a Core Neocentromeric Chromatin
Source: PLoS Genet. 2009 Jan 30;5(1):e1000354. doi: 10.1371/journal.pgen.1000354 (PMC2625447; doi:10.1371/journal.pgen.1000354)
Supplement: Table S3 — Sequence characteristics and transcription status of L1s within a 6-Mb genomic region of the 10q25 neocentromere. (0.02 MB XLS) [file pgen.1000354.s010.xls]

## Sheet: S3
Table S3. Sequence characteristics and transcription status of L1s within a 6-Mb genomic region of the 10q25 neocentromere
L1 classification	L1 nomenclature	L1 subfamily	Genomic size	Genomic position	Promoter sequence identity (%)	Transcriptional activity
Full-length L1	L1a	L1PA6	6161	chr10:117003059-117009219	0.83	No
	L1b	L1PA2	6207	chr10:117111837-117118043	0.92	Yes
	L1c	L1PA3	6135	chr10:117280128-117286262	0.72	No
	L1d	L1PA3	6039	chr10:117331247-117337285	0.92	No
	L1e	L1PA2	6025	chr10:118828540-118834564	0.91	No
	L1f	L1PA2	6000	chr10:119582389-119588388	0.73	No
Truncated L1 (with or without promoter)	L1g	L1PA4	5556	chr10:115421758-115427313	N/A	No
	L1h	L1PA8A	5309	chr10:117065491-117070799	N/A	No
	L1i	L1P3 (+L1PA7)	236 (+ 6221)	chr10:117235244-117241464	0.96	No
	L1j	L1PA7	5673	chr10:117502684-117508356	N/A	No
	L1k	L1PA7	6441	chr10:118682672-118689112	0.74	No
L1 promoter only	L1l	L1PA8A	333	chr10:115561128-115561460	0.59	No
	L1m	L1P	463	chr10:116828536-116828998	0.83	No
