# Supplementary material for: LINE Retrotransposon RNA Is an Essential Structural and Functional Epigenetic Component of a Core Neocentromeric Chromatin
Source: PLoS Genet. 2009 Jan 30;5(1):e1000354. doi: 10.1371/journal.pgen.1000354 (PMC2625447; doi:10.1371/journal.pgen.1000354)
Supplement: Table S4 — Sequence features of FL-L1s analysed using the online L1Base program. (0.02 MB XLS) [file pgen.1000354.s011.xls]

## Sheet: S4
Table S4. Sequence features of FL-L1s analyzed using the online L1Base program (refer to http://l1base.molgen.mpg.de/ for further details)
Investigated feature	Region	Description
A. General characteristics
Ta1-nd/d	5' UTR	Checks for the family determining Tad/nd deletion in the 5'UTR of the L1 Element identified.
GC content	Whole	Calculates the %GC of the L1 Element in a 50 nt window.
Intactness score	N/A	This score is calculated through the classifications. Every intact feature known to affect the activity are awarded with one point.
Find TSDs	Whole	Searches for target-site-duplications flanking the L1 Element. TSDs of a length greater than 10 are considered as valid TSDs.
Kimura distance	Whole	Alignes L1 Element to L1.2 and calculates Kimura distance to L1.2.
PolyA signal	3' UTR	Test the sequence for an intact Poly-A signal. The consensus AATAAA or AATTAAA are considered as valid signals.
Poly-A	3' UTR	Identifies the position of the Poly-A signal and determines the length of the pure Poly-A tail, as well as the length of an estimated Poly-A tail (containing mutations). Calculates as well a Kimura distance to a pure Poly-A tail of the length of the estim
B. Promoter and transcription factor binding sites
% promoter identities	5' UTR	Calculates percentage of promoter sequence identities to the 155 bp consensus sequence.
CPG islands	5' UTR	Annotates CPG-islands in the L1.
SRY site 1	5' UTR	Checks for the presence of an intact first SRY1 binding motif in the 5'UTR of the L1 Element.
SRY site 2	5' UTR	Checks for the presence of an second first SRY1 binding motif in the 5'UTR of the L1 Element.
Runx3 site	5' UTR	Checks for the presence of an intact RUNX3 binding motif in the 5'UTR of the L1 Element.
Runx3 site 2	5' UTR	Checks for the presence of an intact second RUNX3 binding motif in the 5'UTR of the L1 Element.
Runx3 ASP	5' UTR	Checks for the presence of an intact RUNX3 anti-sense-promoter binding motif in the 5'UTR of the L1 Element.
YY1 BoxA+BoxA	5' UTR	Checks for the presence of an intact YY1 binding motif at the very beginning of the L1 Element.
TF nkx-2.5	5' UTR	Checks the sequences for intactness of the putative nkx2-5 site.
C. Open reading frames
ORF1 %A	ORF1	Evaluates the A-content of ORF1
ORF1 %T	ORF1	Evaluates the T-content of ORF1
ORF1 CAI	ORF1	Evaluates the codon adaptation index of ORF1
ORF2 %A	ORF2	Evaluates the A-content of ORF2
ORF2 %T	ORF2	Evaluates the T-content of ORF2
ORF2 CAI	ORF2	Evaluates the codon adaptation index of ORF1
Amino acid sequence conservation	ORFs	Checks the intactness of the amino acid residues. Mutations such as I1220M, R363G, and S1259L are known to limit retrotransposition rate.
