# Supplementary material for: LINE Retrotransposon RNA Is an Essential Structural and Functional Epigenetic Component of a Core Neocentromeric Chromatin
Source: PLoS Genet. 2009 Jan 30;5(1):e1000354. doi: 10.1371/journal.pgen.1000354 (PMC2625447; doi:10.1371/journal.pgen.1000354)
Supplement: Table S5 — Sequence characteristics of FL-L1s across the 10q25 neocentromere. (0.04 MB XLS) [file pgen.1000354.s012.xls]

## Sheet: S5
Table S5. Sequence characteristics of FL-L1s across the 10q25 neocentromere
A. General Characteristics
L1 nomenclature	Size (bp)	Ta1-nd/d	GC content	Intactness score	Find TSDs	Kimura distance	PolyA signal	Poly-A
FL-L1a	6161	non canonical	0.4098	16	11 nt	0.1152	mut	2 pure/16 est (kim dist=0.3517)
FL-L1b	6207	Ta1-nd	0.4209	25	11 nt	0.029	cons	13 pure/20 est (kim dist=0.2529)
FL-L1c	6135	Ta1-nd	0.4217	18	15 nt	0.0431	mut	2 pure/16 est (kim dist=0.4651)
FL-L1d	6039	Ta1-nd	0.4211	23	11 nt	0.0397	cons	10 pure/18 est (kim dist=0.3517)
FL-L1f	6025	Ta1-nd	0.4221	23	no tsd	0.0266	cons	3 pure/14 est (kim dist=0.6693)
FL-L1g	6000	non canonical	0.4212	21	11 nt	0.0187	cons	5 pure/10 est (kim dist=n/a)
B. Promoter sequence and transcription factor binding sites
L1 nomenclature	% promoter identities	CPG islands	SRY site 1	SRY site 2	Runx3 site	Runx3 site 2	Runx3 ASP	YY1 BoxA+BoxA	TF nkx-2.5
FL-L1a	0.832258	0 islands	cons	cons	mut	mut	mut	mut	cons
FL-L1b	0.916129	1 islands	cons	cons	cons	cons	cons	cons	cons
FL-L1c	0.722581	0 islands	cons	cons	cons	mut	mut	mut	cons
FL-L1d	0.916129	0 islands	cons	cons	cons	cons	mut	cons	cons
FL-L1f	0.909677	1 islands	cons	cons	cons	cons	cons	mut	cons
FL-L1g	0.729032	1 islands	cons	cons	mut 84G/A	cons	mut	mut	cons
C. ORF1 features
L1 nomenclature	ORF1 conserved	ORF1 gaps	ORF1 frameshifts	ORF1 stops	ORF1 %A	ORF1 %T	ORF1 CAI
FL-L1a	1	0	2	4	0.40856	0.188716	0.64
FL-L1b	1	0	0	2	0.397436	0.175542	0.682
FL-L1c	1	0	1	2	0.40197	0.172414	0.662
FL-L1d	1	0	0	2	0.398422	0.172584	0.673
FL-L1f	1	0	0	0	0.404692	0.172043	0.683
FL-L1g	1	0	0	0	0.400394	0.174556	0.683
D. ORF2 features
L1 nomenclature	ORF2 conserved	ORF2 gaps	ORF2 frameshifts	ORF2 stops	ORF2 %A	ORF2 %T	ORF2 CAI
FL-L1a	1	10	9	4	0.417084	0.203533	0.64
FL-L1b	1	2	0	3	0.408746	0.205813	0.621
FL-L1c	1	9	6	1	0.411951	0.201895	0.653
FL-L1d	1	1	4	1	0.410705	0.202611	0.628
FL-L1f	1	1	2	0	0.407853	0.204188	0.658
FL-L1g	1	1	2	0	0.409733	0.20382	0.622
E. ORF1 amino acid sequence conversation
L1 nomenclature	REKG235	ARR260	YPAKLS282
FL-L1a	cons	cons	mut
FL-L1b	cons	cons	cons
FL-L1c	cons	mut	cons
FL-L1d	cons	cons	cons
FL-L1f	cons	cons	mut
FL-L1g	cons	cons	cons
F. ORF2 amino acid sequence conversation
L1 nomenclature	N14	E43	Y115	D145	N147	T192	D205	I1220	SDH228	R363	FADD700	HMKK1091	SSS1096	S1259
FL-L1a	cons	cons	cons	cons	mut	cons	cons	cons	mut	mut	cons	cons	cons	cons
FL-L1b	cons	cons	cons	cons	cons	cons	cons	cons	cons	cons	cons	cons	cons	cons
FL-L1c	cons	cons	cons	cons	cons	cons	cons	mut	cons	cons	cons	cons	mut	cons
FL-L1d	cons	cons	cons	cons	cons	cons	cons	cons	cons	cons	cons	cons	mut	cons
FL-L1f	cons	cons	cons	cons	cons	cons	cons	cons	cons	cons	cons	cons	cons	cons
FL-L1g	cons	cons	mut	cons	cons	cons	cons	cons	cons	cons	cons	cons	cons	cons
