# Supplementary material for: LINE Retrotransposon RNA Is an Essential Structural and Functional Epigenetic Component of a Core Neocentromeric Chromatin
Source: PLoS Genet. 2009 Jan 30;5(1):e1000354. doi: 10.1371/journal.pgen.1000354 (PMC2625447; doi:10.1371/journal.pgen.1000354)
Supplement: Table S6 — Oligonucleotide primers and siRNA duplexes. (0.03 MB XLS) [file pgen.1000354.s013.xls]

## Sheet: S6
Table S6. Oligonucletide primers and siRNA duplexes
A. For transcription assay and RNA-ChIP analysis
L1 nomenclature	Target	Primer name	Forward primer	Reverse primer
L1a	Body	L1a.1	GGAGTCTAGAGACGGTAGGC	TGGTAGGTACCACACCCACAG
		L1a.2	CAAGGCCTACCGTCTCTAGAC	CTGGAAGCTTCATCCCAACG
	Promoter	L1a.pro	CCTCTGTGGGCTGCATC	CTGTGTTTCTGGTTGGAGG
L1b	Body	L1b.1	CTTCCCAAGTGAGGCAAAGC	TTCCATCTGAGGTACTGGGTTCAT
		L1b.2	GCTTTGCCTCACTTGGGAAG	GCGGTGCGCCGTTTT
		L1b.3	CCAGTTCAGTTGGAGCTCCC	ACGGAGTCTCGCTGATTGCTA
		L1b.4	AGGGAGCTCCAACTGAACTG	GGTCTGTTGGAATACCCTG
	Promoter	L1b.pro	CTTCCCAAGTGAGGCAAAG	GGTGACTGTAGCTAAAAACAATG
L1c	Body	L1c.1	GTTGTTGAATCTTTTCTGCATC	CCAATATCCTTGATGCAAAAATC
		L1c.2	TATCAATAGATGCAGAAAAGATTC	TGGCCAGAACTTCCAACAC
	Promoter	L1c.pro	GCACCCACTGTCCTGC	CACCTTTTTTCTTCAGGGAG
L1d	Body	L1d.1	TTGCCACAATTTCAGATGGTG	GGAAATAGAGACACAAAAAGCTTTC
		L1d.2	CTCTGAATAGACCAATAACACCATC	TTGCATCAATGTTCATCAAG
		L1d.3	AGATCTTCCTTCCTCCATCC	GGAAGAAACTGCATCAACTAACC
		L1d.4	GATGGAGGAAGGAAGATCTACC	AGGACTTGCTTTATGAATCTGC
	Promoter	L1d.pro	TTAGTGTCAAAAGAACTTGTTGGG	GCCTCGCCCTGCTTC
L1e	Body	L1e	GGGTCCTACCTCACGGAGTCT	GCAAGCCTGGGCAATGG
	Promoter	L1e.pro	CCAAAAGCTGTTTTCTTGAAG	TTCCCGAGTGAGGCAATG
L1f	Promoter	L1f.pro	CAGACGCTCTGGAGTACCAC	GCCTCGCCCTGCTTC
L1g	Body	L1g	GATAGACCGCTAGCAAGACCAAC	ATCGGTGGTGATATCCCCA
L1h	Body	L1h	GCAGGCACCCAACTGTACTGT	TTCAGCCCCTATTCATCTGCTT
L1i	Body	L1i	CCAGGGAGCCAAGTGATCTG	AGCATCCCAGTTCAACCTCAGA
	Promoter	L1i.pro	GAGGGATCACTTTGCAGACTTC	CCCAGGTAAGGCGATGC
L1j	Body	L1j	GTAGGCGGGTTTTACCCTCAT	TTCCCCCAGGTGCTTTGTC
L1k	Body	L1k	CATCTCACTGGAACTGGTTGGA	TGAGGCAACACCCCACCTT
	Promoter	L1k.pro	GTTACCACCTGTCAAAGCCTC	AACACCCCACCTTGCTTC
L1l	Promoter	L1l.pro	GAAGTTGTGTGATCATATCTATGGC	CTGTGTGGCTCTCAGGTGG
L1m	Promoter	L1m.pro	CTCATGCTCAGTGCGCTG	GAAGATATCGTATAGGCAGTTGG
Control gene	18S		CATTCGAATGTCTGCCC	GCTATTGGAGCTGGAATTACC
	5S		GTCTACGGCCATACCACC	AAGCCTACAGCACCCG
	ACTB		GTGGCCTTGGAGTGTGTA	GTCAGGATCTTCATGAGGTAGTC
B. For transcription assays
Gene name		Description	Forward primer	Reverse primer
1. Zinc finger, DHHC-type containing 6		ZDHHC6	TGAGGTGTCCATGACGGAGTCA	AAACCCAACCTCAGTGTGGTCC
2. SNARE Vti1a-beta protein		VTI1A	ACCGAGCAAATTGGTCAGGA	TGACCACGATGATCCCTAGGA
3. Caspase 7 cysteine protease		CASP7	CATGCGATCCATCAAGACCA	TTTCGAACGCCCATACCTG
4. DNA-crosslink repair gene SNM1		DCLRE1A	AAATACCTGGAACCGGCTTTAC	ATTCAGTGTCCAGTGGCAATG
5. Beta-1-adrenergic receptor		ADRB1	AGCTCATCTTTGTGGAGAAGGA	CAAGGAACATCAGCAAGCCAC
6. CTCL tumor antigen L14-2		C10orf118	GCAGCTTCAAAGAGGTAAGCA	GGATTCAGACTGAAGCTGTGCA
7. Tudor domain containing 1		TDRD1	GCAGCTTCAAAGAGGTAAGCA	GCACGGTACCACTGATCATCC
8. Actin-binding LIM protein 1		ABLIM1	AAGGATTTAGCAGCCATTCCG	TGGTACCCTTCTGCTGATGGA
9. Hypothetical protein LOC57700		KIAA1600	GGCTGCAAAGTGCCTTACACA	CCAAGCCCCAGTTAATTGCTT
10. TruB pseudouridine synthase 1		TRUB1	AGCCCGAGGAGTTCTGGTTGTT	TTTCCCCAGTTCTCCAATGGC
11. Attractin-like 1		ATRNL1	ACACAACACTACTACAGTGGCTTC	CATACACTCCATGCCATTGC
12. GDNF family receptor alpha 1		GFRA1	AGATCTCGCCTTGCGGATTT	ATGACTGTGCCAATAAGCCCC
13. Hypothetical protein LOC57698		KIAA1598	TATTGCTTGCTCCTTCAGACTG	CTCCCTCTTTCCCTTTTATTCC
C. For transcription knockdown
Stealth RNAi duplexes			Sense	Antisense
Custom made	FL-L1b siRNA#1		5'- AGAGCCAAAGACACAAACCACAUUA	5'- UAAUGUGGUUUGUGUCUUUGGCUCU
	FL-L1b siRNA#2		5'- GCCAAAGACACAAACCACAUUAUUA	5'- UAAUAAUGUGGUUUGUGUCUUUGGC
Pre-designed	KIAA1600 siRNA (HSS148650)		5'- AGAAGUUUGCAUUAAUUGAGGUUCC	5'- GGAACCUCAAUUAAUGCAAACUUCU
	TRUB1 siRNA (HSS135001)		5'- AAUUCCAACAACCAGAACUCCUCGG	5'- CCGAGGAGUUCUGGUUGUUGGAAUU
	ATRNL1 siRNA (HSS119705)		5'- AAAGAUUGGUGUCAAGAACCAUCUC	5'- GAGAUGGUUCUUGACACCAAUCUUU
	GFRA1 siRNA (HSS142174)		5'- AUAAUUACCAUUGGAAAUACAGAGG	5'- CCUCUGUAUUUCCAAUGGUAAUUAU
D. For DNA-ChIP and real-time PCR analysis
Primer name	Target region		Forward primer	Reverse primer
A3.1	CENP-A cluster A3		CCTAAGTTCTCCACTATCATCATC	TCAGTCAGGCTGCCAG
A3.2	CENP-A cluster A3		TGATTTATTCAGGGTGAGTCC	CCTATTTACCATGTCCCTCC
A4	CENP-A cluster A4		GTTGAATAGAAGAATGGCTCAG	GAAAGACCTTCCAAGACCAG
C1	non-CENP-A binding region		GGCTCTTCTGAGTCTTGACC	GGTGTGACCAGCTATGGC
C2	non-CENP-A binding region		CGTTTGATTTCCATTCAGC	GCATGGGCCTTTGTG
